# Supplementary material for: The effectiveness and safety of ofatumumab for the treatment of pemphigus vulgaris: a cohort study based on a registry database
Source: Front Immunol. 2025 Jul 25;16:1537334. doi: 10.3389/fimmu.2025.1537334 (PMC12331720; doi:10.3389/fimmu.2025.1537334)
Supplement: Supplementary file 4 [file Table3.xlsx]

## Sheet: Sheet1
supplementary table 3. The linear mixed-effect model for repeated measure data
Effect	anti-Dsg1	p	anti-Dsg3	p	PDAI	p
(Intercept)	126.332	<0.001	150.572	<0.001	22	<0.001
TherapyOfa	-1.00719	0.945078	-4.685	0.775605	-0.375	0.858455
timeW12	-68.9038	<0.001	-64.5237	<0.001	-18.3684	<0.001
timeW24	-102.254	<0.001	-85.1191	<0.001	-20.875	<0.001
timeW36	-108.621	<0.001	-92.383	<0.001	-20.0312	<0.001
timeW4	-28.2944	0.00109927	-26.1547	0.00409413	-10.5312	<0.001
timeW52	-100.939	<0.001	-93.9809	<0.001	-21.3246	<0.001
TherapyOfa:timeW12	-19.4837	0.167632	-9.62	0.51713	0.48138	0.854017
TherapyOfa:timeW24	4.63516	0.745374	-0.0244766	0.998701	1.4375	0.571599
TherapyOfa:timeW36	11.4419	0.431023	3.21316	0.833664	-0.467338	0.855845
TherapyOfa:timeW4	-4.46573	0.758538	-3.11232	0.841007	-0.835358	0.748779
TherapyOfa:timeW52	10.2185	0.480693	15.2766	0.317152	0.324636	0.898615
