# Supplementary material for: The effectiveness and safety of ofatumumab for the treatment of pemphigus vulgaris: a cohort study based on a registry database
Source: Front Immunol. 2025 Jul 25;16:1537334. doi: 10.3389/fimmu.2025.1537334 (PMC12331720; doi:10.3389/fimmu.2025.1537334)
Supplement: Supplementary file 5 [file Table4.xlsx]

## Sheet: Descr
Supplementary Table 4. Daily prednisone doses between two groups
	GC （n=32）	OFA （n=16）	p
W0	50.0 [40.0-56.2]	40.0 [23.8-40.0]	0.001
W2	45.0 [40.0-50.0]	30.0 [20.0-36.2]	<0.001
W4	42.5 [38.8-50.0]	27.5 [20.0-30.0]	<0.001
W8	35.0 [30.0-40.0]	22.5 [16.9-25.0]	<0.001
W12	30.0 [26.9-36.2]	20.0 [15.0-20.0]	<0.001
W16	27.5 [25.0-35.0]	18.8 [15.0-20.0]	<0.001
W20	25.0 [25.0-30.0]	16.2 [15.0-20.0]	<0.001
W24	25.0 [20.0-25.0]	15.0 [15.0-17.5]	<0.001
W28	20.0 [20.0-23.1]	15.0 [15.0-15.0]	<0.001
W32	20.0 [15.0-20.6]	15.0 [14.4-15.0]	<0.001
W36	20.0 [15.0-20.6]	15.0 [12.5-15.0]	<0.001
W40	17.5 [15.0-20.0]	15.0 [12.5-15.0]	<0.001
W44	17.5 [15.0-20.0]	12.5 [10.0-15.0]	<0.001
W52	15.0 [15.0-17.5]	12.5 [10.0-15.0]	0.001
