# Supplementary material for: The effectiveness and safety of ofatumumab for the treatment of pemphigus vulgaris: a cohort study based on a registry database
Source: Front Immunol. 2025 Jul 25;16:1537334. doi: 10.3389/fimmu.2025.1537334 (PMC12331720; doi:10.3389/fimmu.2025.1537334)
Supplement: Supplementary file 6 [file Table5.xlsx]

## Sheet: Descr
Supplementary Table 5. Subgroup analysis on disease status
	Established			Newly diagnosed
	Control N=20	Ofa N=11	p	Control N=12	Ofa N=5	p
Sex, n (%)			1.000			0.294
Female	9 (45.0)	5 (45.5)		5 (41.7)	4 (80.0)
Male	11 (55.0)	6 (54.5)		7 (58.3)	1 (20.0)
Age, years (SD)	51.0 (10.6)	54.9 (11.6)	0.373	48.3 (13.2)	42.8 (11.2)	0.403
BMI, kg/m2	23.9 (2.97)	24.4 (2.71)	0.649	23.5 (2.79)	22.6 (3.77)	0.632
Weight, kg (SD)	63.0 (12.3)	64.4 (7.20)	0.711	63.5 (12.9)	57.1 (11.4)	0.339
Skin involvement, n (%)			0.601			-
No	2 (10.0)	2 (18.2)		0 (0.00)	0 (0.00)
Yes	18 (90.0)	9 (81.8)		12 (100)	5 (100)
Mucosa involvement, n (%)			1.000			-
No	1 (5.00)	0 (0.00)		0 (0.00)	0 (0.00)
Yes	19 (95.0)	11 (100)		12 (100)	5 (100)
Severity, n (%)			1.000			0.445
mild	6 (30.0)	3 (27.3)		2 (16.7)	1 (20.0)
moderate	14 (70.0)	8 (72.7)		10 (83.3)	3 (60.0)
severe	0 (0.00)	0 (0.00)		0 (0.00)	1 (20.0)
Duration, months (IQR)	12.0 (8.50-24.0)	23.0 (14.5-38.5)	0.031	6.50 (4.15)	7.00 (4.06)	0.824
PDAI (IQR)	20.5 (13.8-27.2)	17.0 (13.5-23.5)	0.664	22.4 (7.13)	24.2 (14.5)	0.804
Anti-Dsg1 Ab, u/ml (SD)	127 (49.8)	117 (67.6)	0.675	126 (64.7)	144 (32.8)	0.450
Anti-Dsg3 Ab, u/ml (SD)	141 (47.0)	138 (30.4)	0.840	166 (50.2)	163 (26.5)	0.846
Prednisone, mg/d (IQR)	50.0 (40.0-51.2)	30.0 (17.5-40.0)	0.001	54.2 (7.93)	47.0 (8.37)	0.145
Relapse, n (%)			1.000			0.261
No	19 (95.0)	11 (100)		8 (66.7)	5 (100)
Yes	1 (5.00)	0 (0.00)		4 (33.3)	0 (0.00)
CRDT, n (%)			0.115			0.074
No	19 (95.0)	8 (72.7)		12 (100)	3 (60.0)
Yes	1 (5.00)	3 (27.3)		0 (0.00)	2 (40.0)
Maintain treating, n (%)			0.034			0.191
No	13 (65.0)	2 (18.2)		11 (91.7)	3 (60.0)
Yes	7 (35.0)	9 (81.8)		1 (8.33)	2 (40.0)
